# Supplementary material for: Targeted sequencing of genes associated with the mismatch repair pathway in patients with endometrial cancer
Source: PLoS One. 2020 Jul 7;15(7):e0235613. doi: 10.1371/journal.pone.0235613 (PMC7340288; doi:10.1371/journal.pone.0235613)
Supplement: S3 File — (XLSX) [file pone.0235613.s008.xlsx]

## Sheet: All_35_variants
#Sample_id	Other Cancers	Family History of cancer	chrom	inputPos	inputRef	inputAlt	gene	geneId	geneDesc	transcript	strand	transLen	cdsLen	protein	Uniprot	varType	codingEffect	varLocation	gDNAstart	gDNAend	gNomen	cDNAstart	cDNAend	cNomen	pNomen	exon	intron	omimId	distNearestSS	nearestSSType	wtSSFScore	wtMaxEntScore	varSSFScore	varMaxEntScore	nearestSSChange	localSpliceEffect	localSS_pos	localSS_wtMaxEntScore	localSS_wtSSFScore	localSS_varMaxEntScore	localSS_varSSFScore	proteinDomain1	proteinDomain2	proteinDomain3	rsId	rsValidated	rsSuspect	rsValidations	rsValidationNumber
060161	NO	NO	5	80063896	C	T	MSH3	7326	MutS homolog 3	NM_002439.4	1	4447	3414	NP_002430.3	P20585	substitution	missense	exon	80063896	80063896	Chr5(GRCh37):g.80063896C>T	2041	2041	NM_002439.4:c.2041C>T	p.Pro681Ser	14		600887	-44	5'	87.864	10.0774	87.864	10.0774	0							DNA mismatch repair protein MutS, core			rs115198722	yes	no	Frequency/1000G	2
051330	BC, SpC, LC, KC AND LiC	NO																																								DNA mismatch repair protein MutS, core			rs115198722	yes	no	Frequency/1000G	2
060162	NO	2nd° OC	2	48033585	C	CTTAAGGCATGCATGGTAGAAAATGAATG	MSH6	7329	MutS homolog 6	NM_000179.2	1	4328	4083	NP_000170.1	P52701	duplication	stop gain	exon	48033614	48033615	Chr2(GRCh37):g.48033587_48033614dup	3802-4	3825	NM_000179.2:c.3802-4_3825dup	p.Glu1276*	9		600678	24	3'	88.4842	6.43998	88.4842	6.43998	0	New Donor Site	48033627			1.04758	63.6212	DNA mismatch repair protein MutS, C-terminal	P-loop containing nucleoside triphosphate hydrolase	DNA mismatch repair protein Msh6
060337	BC	NO	3	37090414	A	G	MLH1	7127	MutL homolog 1	NM_000249.3	1	2662	2271	NP_000240.1	P40692	substitution	missense	exon	37090414	37090414	Chr3(GRCh37):g.37090414A>G	2009	2009	NM_000249.3:c.2009A>G	p.Lys670Arg	18		120436	20	3'	88.6268	5.34003	88.6268	5.34003	0										rs905983196	no	no		0
051007	NO	NO	17	1785509	A	G	RPA1	10289	Replication protein A1	NM_002945.4	1	4353	1851	NP_002936.1	P27694	substitution		intron	1785509	1785509	Chr17(GRCh37):g.1785509A>G	1241+1524	1241+1524	NM_002945.4:c.1241+1524A>G	p.?	12	12	179835	1524	5'	81.1016	8.60125	81.1016	8.60125	0	New Acceptor Site	1785510			8.28345	83.2178				rs536796524	yes	no	Frequency/1000G	2
051026	SC	NO	2	48018140	A	G	MSH6	7329	MutS homolog 6	NM_000179.2	1	4328	4083	NP_000170.1	P52701	substitution	missense	exon	48018140	48018140	Chr2(GRCh37):g.48018140A>G	335	335	NM_000179.2:c.335A>G	p.Asn112Ser	2		600678	75	3'	79.2872	5.00469	79.2872	5.00469	0	New Acceptor Site	48018141			6.6439	84.0158	PWWP domain	DNA mismatch repair protein Msh6		rs587779934	yes	no	Frequency	1
051107	MELANOMA	NO	2	47672680	C	A	MSH2	7325	MutS homolog 2	NM_000251.2	1	3209	2805	NP_000242.1	P43246	substitution		intron	47672680	47672680	Chr2(GRCh37):g.47672680C>A	1277-7	1277-7	NM_000251.2:c.1277-7C>A	p.?	8	7	609309	-7	3'	87.3087	10.1213	86.1017	9.27471	-0.0487336										rs375437307	yes	no	Frequency	1
051133	BC & OC	1st° BC	19	48653350	A	C	LIG1	6598	Ligase I, DNA, ATP-dependent	NM_000234.2	-1	3384	2760	NP_000225.1	P18858	substitution	missense	exon	48653350	48653350	Chr19(GRCh37):g.48653350A>C	692	692	NM_000234.2:c.692T>G	p.Phe231Cys	8		126391	-6	5'	70.4593	7.67679	70.4593	7.67679	0										rs767343361	yes	no	Frequency	1
051166	BC & OC	1st° BC	1	242020650	G	T	EXO1	3511	Exonuclease 1	NM_006027.4	1	3194	2541	NP_006018.4	Q9UQ84	substitution	missense	exon	242020650	242020650	Chr1(GRCh37):g.242020650G>T	409	409	NM_006027.4:c.409G>T	p.Ala137Ser	5		606063	4	3'	87.9159	11.6603	87.9159	11.6603	0	Cryptic Acceptor Weakly Activated	242020662	3.87452	77.5891	5.43634	83.5851	XPG/Rad2 endonuclease			rs147663824	yes	no	Frequency/1000G	2
			3	37048554	G	A	MLH1	7127	MutL homolog 1	NM_000249.3	1	2662	2271	NP_000240.1	P40692	substitution	synonymous	exon	37048554	37048554	Chr3(GRCh37):g.37048554G>A	453	453	NM_000249.3:c.453G>A	p.Thr151=	5		120436	-1	5'	85.4502	10.6534	73.3142	5.95993	-0.291292							Histidine kinase-like ATPase, ATP-binding domain	DNA mismatch repair protein family		rs369521379	yes	no	Frequency	1
			7	7753847	G	T	RPA3	10291	Replication protein A3	NM_002947.4	-1	1975	366	NP_002938.1	P35244	substitution		intron	7753847	7753847	Chr7(GRCh37):g.7753847G>T	-1028+959	-1028+959	NM_002947.4:c.-1028+959C>A	p.?	2	2	179837	959	5'	100	10.8583	100	10.8583	0	Cryptic Donor Strongly Activated	7753850	7.69979	87.0628	11.0785	96.9453
051172	NO	NO	5	79974804	G	A	MSH3	7326	MutS homolog 3	NM_002439.4	1	4447	3414	NP_002430.3	P20585	substitution	missense	exon	79974804	79974804	Chr5(GRCh37):g.79974804G>A	1232	1232	NM_002439.4:c.1232G>A	p.Arg411His	8		600887	59	3'	87.6966	10.3476	87.6966	10.3476	0							DNA mismatch repair protein MutS, connector			rs764885728	yes	no	Frequency	1
051179	SKIN SPOTS	1st° CRC	7	6045549	C	A	PMS2	9122	PMS1 homolog 2, mismatch repair system component	NM_001322014.1	-1	5183	2622	NP_001308943.1		substitution	missense	exon	6045549	6045549	Chr7(GRCh37):g.6045549C>A	137	137	NM_001322014.1:c.137G>T	p.Ser46Ile	2		600259	-27	5'	87.3609	10.4715	87.3609	10.4715	0										rs121434629	yes	no	Frequency	1
051300	NO	1st° CRC & PC																																											rs121434629	yes	no	Frequency	1
051233	NO	1st° BC	2	47630427	A	C	MSH2	7325	MutS homolog 2	NM_000251.2	1	3209	2805	NP_000242.1	P43246	substitution	missense	exon	47630427	47630427	Chr2(GRCh37):g.47630427A>C	97	97	NM_000251.2:c.97A>C	p.Thr33Pro	1		609309	-115	5'	90.6189	10.0684	90.6189	10.0684	0							DNA mismatch repair protein MutS-like, N-terminal	DNA mismatch repair protein, MSH2		rs63751107	yes	no	Frequency	1
			5	79968115	C	T	MSH3	7326	MutS homolog 3	NM_002439.4	1	4447	3414	NP_002430.3	P20585	substitution	missense	exon	79968115	79968115	Chr5(GRCh37):g.79968115C>T	845	845	NM_002439.4:c.845C>T	p.Thr282Ile	5		600887	53	3'	88.5427	11.9872	88.5427	11.9872	0							DNA mismatch repair protein MutS-like, N-terminal			rs202184623	yes	no	Frequency	1
051267	NO	1st° PCOS	1	242052986	T	G	EXO1	3511	Exonuclease 1	NM_006027.4	1	3194	2541	NP_006018.4	Q9UQ84	substitution		3'UTR	242052986	242052986	Chr1(GRCh37):g.242052986T>G	*84	*84	NM_006027.4:c.*84T>G	p.?	14		606063	220	3'	88.8745	9.18385	88.8745	9.18385	0
051271	BC	1st° BC & PC, 2nd° CRC	2	47710015	T	G	MSH2	7325	MutS homolog 2	NM_000251.2	1	3209	2805	NP_000242.1	P43246	substitution	missense	exon	47710015	47710015	Chr2(GRCh37):g.47710015T>G	2732	2732	NM_000251.2:c.2732T>G	p.Leu911Arg	16		609309	98	3'	75.6057	6.11452	75.6057	6.11452	0							DNA mismatch repair protein, MSH2			rs41295182	yes	no	Frequency	1
051280	NO	NO	2	48032048	G	T	MSH6	7329	MutS homolog 6	NM_000179.2	1	4328	4083	NP_000170.1	P52701	substitution		intron	48032048	48032048	Chr2(GRCh37):g.48032048G>T	3439-1	3439-1	NM_000179.2:c.3439-1G>T	p.?	6	5	600678	-1	3'	85.928	10.5542	0	0	-1	Cryptic Acceptor Weakly Activated	48032062	0.571233	64.4571	3.40606	69.6396				rs587779263	no	no		0
051291	NO	NO	7	7695875	T	C	RPA3	10291	Replication protein A3	NM_002947.4	-1	1975	366	NP_002938.1	P35244	substitution		intron	7695875	7695875	Chr7(GRCh37):g.7695875T>C	-757-15069	-757-15069	NM_002947.4:c.-757-15069A>G	p.?	5	4	179837	-15069	3'	93.9619	11.647	93.9619	11.647	0	New Acceptor Site	7695874			11.724	91.7083				rs946965390	yes	no	Frequency	1
051400	NO	1st° Unknown CANCER	4	39346049	A	C	RFC1	9969	Replication factor C (activator 1) 1, 145kDa	NM_001204747.1	-1	4899	3447	NP_001191676.1	P35251	substitution		intron	39346049	39346049	Chr4(GRCh37):g.39346049A>C	208+972	208+972	NM_001204747.1:c.208+972T>G	p.?	3	3	102579	972	5'	82.2784	8.55262	82.2784	8.55262	0	New Donor Site	39346050			8.88433	87.5418
051406	BC	1st° BC	4	39290383	A	T	RFC1	9969	Replication factor C (activator 1) 1, 145kDa	NM_001204747.1	-1	4899	3447	NP_001191676.1	P35251	substitution	stop loss	exon	39290383	39290383	Chr4(GRCh37):g.39290383A>T	3445	3445	NM_001204747.1:c.3445T>A	p.*1149Argext*15	25		102579	82	3'	81.3054	10.233	81.3054	10.233	0										rs149767968	yes	no	Frequency/1000G	2
			7	7676702	A	G	RPA3	10291	Replication protein A3	NM_002947.4	-1	1975	366	NP_002938.1	P35244	substitution	missense	exon	7676702	7676702	Chr7(GRCh37):g.7676702A>G	295	295	NM_002947.4:c.295T>C	p.Tyr99His	8		179837	12	3'	87.2026	9.54815	87.2026	9.54815	0							Replication factor A protein 3	Nucleic acid-binding, OB-fold
051408	NO	2nd° CRC	2	48025743	C	A	MSH6	7329	MutS homolog 6	NM_000179.2	1	4328	4083	NP_000170.1	P52701	substitution		intron	48025743	48025743	Chr2(GRCh37):g.48025743C>A	628-7	628-7	NM_000179.2:c.628-7C>A	p.?	4	3	600678	-7	3'	88.4104	10.8722	84.9955	9.33199	-0.0901431										rs373129248	yes	no	Frequency	1
051439	NO	NO	3	186518351	T	C	RFC4	9972	Replication factor C (activator 1) 4, 37kDa	NM_002916.3	-1	1392	1092	NP_002907.1	P35249	substitution		intron	186518351	186518351	Chr3(GRCh37):g.186518351T>C	210+555	210+555	NM_002916.3:c.210+555A>G	p.?	3	3	102577	555	5'	79.968	7.76791	79.968	7.76791	0	New Donor Site	186518352			8.138	81.7632				rs781729102	yes	no	Frequency	1
051456	NO	NO	2	48010297	G	T	MSH6	7329	MutS homolog 6	NM_000179.2	1	4328	4083	NP_000170.1	P52701	substitution		5'UTR	48010297	48010297	Chr2(GRCh37):g.48010297G>T	-76	-76	NM_000179.2:c.-76G>T	p.?	1		600678	-336	5'	72.2046	7.37531	72.2046	7.37531	0	Cryptic Acceptor Strongly Activated	48010301	3.04895		4.23814	84.8807
051469	PCOS	2nd° UC	5	80021327	A	G	MSH3	7326	MutS homolog 3	NM_002439.4	1	4447	3414	NP_002430.3	P20585	substitution	missense	exon	80021327	80021327	Chr5(GRCh37):g.80021327A>G	1396	1396	NM_002439.4:c.1396A>G	p.Ser466Gly	9		600887	56	3'	93.4551	11.5565	93.4551	11.5565	0							DNA mismatch repair protein MutS, connector			rs766948921	yes	no	Frequency	1
051471	NO	NO	13	34392210	A	G	RFC3	9971	Replication factor C (activator 1) 3, 38kDa	NM_002915.3	1	2393	1071	NP_002906.1	P40938	substitution		5'UTR	34392210	34392210	Chr13(GRCh37):g.34392210A>G	-106	-106	NM_002915.3:c.-106A>G	p.?	1		600405	-193	5'	87.1266	10.0978	87.1266	10.0978	0										rs554574193	yes	no	Frequency/1000G	2
051476	NO	1st° EC	2	48026531	C	G	MSH6	7329	MutS homolog 6	NM_000179.2	1	4328	4083	NP_000170.1	P52701	substitution	stop gain	exon	48026531	48026531	Chr2(GRCh37):g.48026531C>G	1409	1409	NM_000179.2:c.1409C>G	p.Ser470*	4		600678	782	3'	88.4104	10.8722	88.4104	10.8722	0							DNA mismatch repair protein MutS-like, N-terminal	DNA mismatch repair protein MutS, N-terminal	DNA mismatch repair protein Msh6
051610	BrT	NO	19	50905980	G	A	POLD1	9175	DNA polymerase delta 1, catalytic subunit	NM_001308632.1	1	3473	3402	NP_001295561.1		substitution	missense	exon	50905980	50905980	Chr19(GRCh37):g.50905980G>A	952	952	NM_001308632.1:c.952G>A	p.Glu318Lys	7		174761	-19	5'	79.6372	6.42562	79.6372	6.42562	0	Cryptic Donor Strongly Activated	50905981	2.13399	57.977	4.41118	66.9377				rs775232133	yes	no	Frequency	1
051640	NO	2nd° CRC	3	186524157	G	A	RFC4	9972	Replication factor C (activator 1) 4, 37kDa	NM_002916.3	-1	1392	1092	NP_002907.1	P35249	substitution		5'UTR	186524157	186524157	Chr3(GRCh37):g.186524157G>A	-90	-90	NM_002916.3:c.-90C>T	p.?	1		102577	-79	5'	73.0144	4.50773	73.0144	4.50773	0
051657	NO	1st° OC	5	80021325	A	G	MSH3	7326	MutS homolog 3	NM_002439.4	1	4447	3414	NP_002430.3	P20585	substitution	missense	exon	80021325	80021325	Chr5(GRCh37):g.80021325A>G	1394	1394	NM_002439.4:c.1394A>G	p.Tyr465Cys	9		600887	54	3'	93.4551	11.5565	93.4551	11.5565	0							DNA mismatch repair protein MutS, connector			rs35009542	yes	no	Frequency	1
051663	NO	1st° BC	4	39306530	C	A	RFC1	9969	Replication factor C (activator 1) 1, 145kDa	NM_001204747.1	-1	4899	3447	NP_001191676.1	P35251	substitution	missense	exon	39306530	39306530	Chr4(GRCh37):g.39306530C>A	2017	2017	NM_001204747.1:c.2017G>T	p.Val673Leu	15		102579	19	3'	73.8918	3.94919	73.8918	3.94919	0							ATPase, AAA-type, core	ATPase, AAA+ type, core	DNA replication factor C, large subunit	rs28903096	yes	no	Frequency/1000G	2
051783	BC	2nd° BC	3	37042548	A	G	MLH1	7127	MutL homolog 1	NM_000249.3	1	2662	2271	NP_000240.1	P40692	substitution		intron	37042548	37042548	Chr3(GRCh37):g.37042548A>G	306+4	306+4	NM_000249.3:c.306+4A>G	p.?	3	3	120436	4	5'	91.1667	9.84565	81.0861	8.99168	-0.0986545										rs267607733	yes	no	Frequency	1
051791	NO	1st° EC	2	48027325	C	A	MSH6	7329	MutS homolog 6	NM_000179.2	1	4328	4083	NP_000170.1	P52701	substitution	missense	exon	48027325	48027325	Chr2(GRCh37):g.48027325C>A	2203	2203	NM_000179.2:c.2203C>A	p.Leu735Ile	4		600678	-970	5'	81.5823	8.90513	81.5823	8.90513	0	Cryptic Donor Strongly Activated	48027321		58.3129	0.375734	69.0982	DNA mismatch repair protein MutS, core	DNA mismatch repair protein MutS, connector domain	DNA mismatch repair protein Msh6	rs786204071	no	no		0
051802	UC	1st° EC	19	48640874	G	A	LIG1	6598	Ligase I, DNA, ATP-dependent	NM_000234.2	-1	3384	2760	NP_000225.1	P18858	substitution	missense	exon	48640874	48640874	Chr19(GRCh37):g.48640874G>A	1159	1159	NM_000234.2:c.1159C>T	p.Arg387Cys	13		126391	72	3'	77.0965	9.44106	77.0965	9.44106	0							DNA ligase, ATP-dependent, N-terminal	DNA ligase, ATP-dependent		rs749929415	yes	no	Frequency	1
051872	3 MELANOMAS	NO	2	47657032	G	T	MSH2	7325	MutS homolog 2	NM_000251.2	1	3209	2805	NP_000242.1	P43246	substitution	missense	exon	47657032	47657032	Chr2(GRCh37):g.47657032G>T	1228	1228	NM_000251.2:c.1228G>T	p.Gly410Cys	7		609309	-49	5'	81.6684	8.92197	81.6684	8.92197	0							DNA mismatch repair protein MutS, core	DNA mismatch repair protein, MSH2		rs587782242	no	no		0
	BC: Breast Cancer
	CRC: Colorectal Cancer
	PCOS: Polycystic Ovary Syndrome
	PC: Prostate Cancer
	UC: Uterine Cancer
	EC: Endometerial Cancer
	OC: Ovarian Cancer
	SC: Skin Cancer
	SpC: Spine Cancer
	LC: Lung Cancer
	KC: Kidney Cancer
	LiC:Liver Cancer
	BrT: Brain Tumor
	1st° & 2nd°: 1st & 2nd Degree relatives with cancer-type
[truncated: 74 more columns]
